# Supplementary material for: The social cost of contacts: Theory and evidence for the first wave of the COVID-19 pandemic in Germany
Source: PLoS One. 2021 Mar 19;16(3):e0248288. doi: 10.1371/journal.pone.0248288 (PMC7978372; doi:10.1371/journal.pone.0248288)
Supplement: S1 Data — (ZIP) [file pone.0248288.s001.zip]

Archive with 5 entries (4 files):
- Data/
- Data/out.csv
- Data/EpiEcon.dat
- Data/EpiEcon.run
- Data/EpiEcon.mod
