# Supplementary material for: The social cost of contacts: Theory and evidence for the first wave of the COVID-19 pandemic in Germany
Source: PLoS One. 2021 Mar 19;16(3):e0248288. doi: 10.1371/journal.pone.0248288 (PMC7978372; doi:10.1371/journal.pone.0248288)
Supplement: S1 Data — (ZIP) [file pone.0248288.s001.zip › Data/out.csv]

0	3.812625	3.614978	3.806568	2.721817	4.379000	3.520000	0.985700	0.739700	-19498.021769	-19987.596018	-19512.538733	-22733.699273
1	10.320429	10.077358	10.313116	8.843397	1.362875	1.173373	0.378471	0.267555	-33151.597936	-33633.314935	-33165.885793	-36335.347954
2	19.165919	18.905792	19.158142	17.528687	0.580697	0.563753	0.212906	0.155658	-43513.479800	-43971.150693	-43527.070126	-46538.314671
3	24.726467	24.481794	24.719170	23.166163	0.357062	0.382136	0.157700	0.122570	-52162.794472	-52618.175562	-52176.316689	-55172.495645
4	27.812001	27.583886	27.805205	26.348437	0.273456	0.305984	0.130252	0.105138	-58365.675838	-58818.778596	-58379.130272	-61360.319177
5	29.677825	29.461970	29.671398	28.288290	0.233951	0.266015	0.114221	0.094005	-62776.906143	-63227.742003	-62790.293125	-65756.567063
6	30.878464	30.671240	30.872296	29.541787	0.212059	0.242434	0.104290	0.086692	-65879.542014	-66328.122310	-65892.861868	-68844.295512
7	31.681890	31.480719	31.675904	30.382566	0.198647	0.227539	0.097893	0.081819	-68028.353863	-68474.689888	-68041.606919	-70978.274522
8	32.233296	32.036392	32.227438	30.960426	0.189921	0.217715	0.093645	0.078520	-69483.451159	-69927.554130	-69496.637715	-72418.613171
9	32.618212	32.424333	32.612445	31.364157	0.184034	0.211048	0.090756	0.076251	-70434.996755	-70876.877856	-70448.117147	-73355.473948
10	32.890087	32.698364	32.884384	31.649466	0.179971	0.206434	0.088756	0.074669	-71021.591795	-71461.262129	-71034.646335	-73927.457599
11	33.083763	32.893582	33.078107	31.852758	0.177125	0.203199	0.087354	0.073556	-71343.962342	-71781.432987	-71356.951344	-74235.289817
12	33.222659	33.033581	33.217036	31.998541	0.175113	0.200911	0.086362	0.072766	-71475.095723	-71910.377647	-71488.019482	-74351.957541
13	33.322876	33.134586	33.317277	32.103678	0.173683	0.199283	0.085657	0.072204	-71467.695540	-71900.799710	-71480.554378	-74330.164045
14	33.395689	33.207957	33.390107	32.179980	0.172663	0.198123	0.085154	0.071802	-71359.623233	-71790.560540	-71372.417482	-74207.770404
15	33.449121	33.261779	33.443551	32.235843	0.171938	0.197297	0.084796	0.071516	-71177.833252	-71606.614524	-71190.563180	-74011.730654
16	33.488989	33.301908	33.483427	32.277340	0.171425	0.196714	0.084544	0.071314	-70941.180213	-71367.816229	-70953.846139	-73760.899101
17	33.519617	33.332696	33.514060	32.308960	0.171071	0.196310	0.084369	0.071175	-70662.373593	-71086.875082	-70674.975798	-73467.984828
18	33.544351	33.357503	33.538795	32.334145	0.170836	0.196043	0.084253	0.071083	-70349.272503	-70771.650144	-70361.811288	-73140.846612
19	33.565950	33.379096	33.560395	32.355685	0.170697	0.195885	0.084185	0.071028	-70005.646974	-70425.911384	-70018.122657	-72783.254151
20	33.586917	33.399970	33.581359	32.376051	0.170642	0.195823	0.084157	0.071007	-69631.475693	-70049.637441	-69643.888553	-72395.185745
