# Supplementary material for: The social cost of contacts: Theory and evidence for the first wave of the COVID-19 pandemic in Germany
Source: PLoS One. 2021 Mar 19;16(3):e0248288. doi: 10.1371/journal.pone.0248288 (PMC7978372; doi:10.1371/journal.pone.0248288)
Supplement: S1 Data — (ZIP) [file pone.0248288.s001.zip › Data/EpiEcon.dat]

# model file EconEpi.dat

param T:=40; # weeks

param n:=4; # ym, yf, om, of


param alpha:=
1 0.00285
2 0.000863
3 0.125
4 0.0849;

param beta:=
1 2.25
2 2.25
3 2.25
4 2.25;

param gamma:=
1 0.689
2 0.689
3 0.689
4 0.689;

param theta:=
1 0.75
2 0.75
3 0.75
4 0.75;

param epsilon:=0.7;

param Viinf:= # median
1  -3620
2  -3991
3  -3631
4  -6072;


param Vn:=
1 0
2 0
3 0
4 0;


param I0:=
1 0.00004379
2 0.0000352
3 0.000009857
4 0.000007397;

param S0:=
1 0.3248
2 0.3748
3 0.1602
4 0.1402;
