# Supplementary material for: The social cost of contacts: Theory and evidence for the first wave of the COVID-19 pandemic in Germany
Source: PLoS One. 2021 Mar 19;16(3):e0248288. doi: 10.1371/journal.pone.0248288 (PMC7978372; doi:10.1371/journal.pone.0248288)
Supplement: S1 Data — (ZIP) [file pone.0248288.s001.zip › Data/EpiEcon.run]

# run file "EconEpi.run", call with "ampl EconEpi.run"

reset;
model EpiEcon.mod;
data EpiEcon.dat;


option solver "./knitroampl"; # use Knitro to solve the nonlinear optimization problem
option knitro_options "feastol 10e-13 xtol 10e-13"; 


let {j in 1..n} delta[j] := 0.9; # set discount factors at rather low values, to obtain an initial guess for the optimal solution
solve; # compute optimal solution

option knitro_options "xtol 10e-13 algorithm 3"; # change to other optimization algorithm

let {j in 1..n} delta[j] := 0.95; # increase discount factor to the calibrated level
solve;
let {j in 1..n} delta[j] := 0.99;
solve;
let {j in 1..n} delta[j] := 0.995; # here we are
solve; # final solution


# write output to file "out.csv"
for {t in 0..20} {
printf "%d\t", t >out.csv; # current week
printf {j in 1..n} "%f\t", 100*c[j,t]>out.csv; # physical social contacts in percent of normal
printf {j in 1..n} "%f\t", 100000*I[j,t]>out.csv; # infected per 100,000 individuals
printf {j in 1..n} "%f\t", infected[j,t]>out.csv; # lamdba_j hat{} i
printf "\n">out.csv; # new line
}
