# Supplementary material for: The social cost of contacts: Theory and evidence for the first wave of the COVID-19 pandemic in Germany
Source: PLoS One. 2021 Mar 19;16(3):e0248288. doi: 10.1371/journal.pone.0248288 (PMC7978372; doi:10.1371/journal.pone.0248288)
Supplement: S1 Data — (ZIP) [file pone.0248288.s001.zip › Data/EpiEcon.mod]

# model file EconEpi.mod

param T; # time horizon
param n; # number of groups
param delta {j in 1..n}; # discount factor
param alpha {j in 1..n}; # COVID mortality
param beta {j in 1..n}; # infection rate parameter 
param gamma {j in 1..n}; # recovery rate
param theta {j in 1..n}; # infection detection rate
param epsilon; # parameter of utility function
param Viinf {j in 1..n};
param Vn {j in 1..n};
param Vjtq {j in 1..n, t in 0..T} =(1-(delta[j]*(1-alpha[j]-gamma[j]))^(T-t+1))*Viinf[j]+(delta[j]*(1-alpha[j]-gamma[j]))^(T-t+1)*Vn[j];
param Vjti {j in 1..n, t in 0..T+1};
param I0 {j in 1..n}; # initial fraction of infected
param S0 {j in 1..n}; # initial fraction of susceptible


var S {j in 1..n, t in 0..T+1}>=0; # susceptible
var I {j in 1..n, t in 0..T+1}>=0; # infected
var Q {j in 1..n, t in 0..T+1}>=0; # quarantined
var R {j in 1..n, t in 0..T+1}>=0; # recovered
var N {t in 0..T+1}=sum {j in 1..n} (S[j,t]+I[j,t]+R[j,t]); # total alive
var c {j in 1..n, t in 0..T}>=0<=1; # physical social contacts


maximize utilitarian: sum {j in 1..n, t in 0..T} (delta[j]^(t)*((S[j,t])*(epsilon/(1-epsilon))*( (1/epsilon)*c[j,t]^(epsilon)-c[j,t])+I[j,t]*Vjtq[j,t]));

    

# epidemiological dynamics
subject to susceptible {j in 1..n, t in 0..T}: S[j,t+1]=S[j,t]-beta[j]*c[j,t]*(sum {l in 1..n} I[l,t])*S[j,t];
subject to infected {j in 1..n, t in 0..T}: I[j,t+1]=(1-theta[j])*I[j,t]+beta[j]*c[j,t]*(sum {l in 1..n} I[l,t])*S[j,t];
subject to quarantined {j in 1..n, t in 0..T}: Q[j,t+1]=(1-alpha[j]-gamma[j])*Q[j,t]+theta[j]*I[j,t];
subject to recovered {j in 1..n, t in 0..T}: R[j,t+1]=R[j,t]+gamma[j]*Q[j,t];

subject to initial_S {j in 1..n}: S[j,0]=S0[j]-I0[j];
subject to initial_I {j in 1..n}: I[j,0]=I0[j];
subject to initial_Q {j in 1..n}: Q[j,0]=0;
subject to initial_R {j in 1..n}: R[j,0]=0;
